# Supplementary material for: Oleogel-Based Nanoemulsions for Beverages: Effect of Self-Assembled Fibrillar Networks on Stability and Release Properties of Emulsions
Source: Foods. 2024 Feb 23;13(5):680. doi: 10.3390/foods13050680 (PMC10930539; doi:10.3390/foods13050680)
Supplement: Supplementary file 1 [file foods-13-00680-s001.zip]

Archive with 1 entries (1 files):
- foods-2864129-supplementary.pdf
